# Supplementary material for: An Improved Isotope Labelling Method for Quantifying Deamidated Cobratide Using High-Resolution Quadrupole-Orbitrap Mass Spectrometry
Source: Molecules. 2022 Sep 20;27(19):6154. doi: 10.3390/molecules27196154 (PMC9572859; doi:10.3390/molecules27196154)
Supplement: Supplementary file 1 [file molecules-27-06154-s001.zip]

Archive with 1 entries (1 files):
- molecules-1886380-supplementary.pdf
